# Supplementary material for: Design of Nanocrystalline Suspension of Dutasteride for Intramuscular Prolonged Delivery
Source: Nanomaterials (Basel). 2024 Nov 5;14(22):1781. doi: 10.3390/nano14221781 (PMC11597831; doi:10.3390/nano14221781)
Supplement: Supplementary file 1 [file nanomaterials-14-01781-s001.zip]

Archive with 1 entries (1 files):
- nanomaterials-3251730-supplementary.pdf
